# Supplementary material for: In Situ Raman Analysis of Biofilm Exopolysaccharides Formed in Streptococcus mutans and Streptococcus sanguinis Commensal Cultures
Source: Int J Mol Sci. 2023 Apr 3;24(7):6694. doi: 10.3390/ijms24076694 (PMC10095091; doi:10.3390/ijms24076694)
Supplement: Supplementary file 1 [file ijms-24-06694-s001.zip]

Archive with 1 entries (1 files):
- ijms-2257961-supplementary.pdf
